# Supplementary material for: Heterologous Expression of OtsB Increases Tuber Yield and Phenotypic Stability in Potato under Both Abiotic and Biotic Stresses
Source: Plants (Basel). 2023 Sep 26;12(19):3394. doi: 10.3390/plants12193394 (PMC10574632; doi:10.3390/plants12193394)
Supplement: Supplementary file 1 [file plants-12-03394-s001.zip]

Archive with 1 entries (1 files):
- plants-2586970-supplementary.pdf
